# Supplementary material for: Frontopolar theta oscillations link metacognition with prospective decision making
Source: Nat Commun. 2021 Jun 24;12:3943. doi: 10.1038/s41467-021-24197-3 (PMC8225860; doi:10.1038/s41467-021-24197-3)
Supplement: Supplementary file 3 — Source Data [file 41467_2021_24197_MOESM3_ESM.xlsx]

## Sheet: Figure 2A
		intercept	slope
	low cofidence	3	6.6
	high confidence	5.4	16.2
	The plots show logistic curves based on the following formula: P(choice of LL option) = 1 / (1 + exp(-(intercept + slope*value LL minus SS reward)))
	Intercept and slope are derived from the regression weights in the MGLM for the confidence accuracy task

## Sheet: Figure 2B
		intercept	slope
	low cofidence	3.7	9.2
	high confidence	4.9	13.8
	The plots show logistic curves based on the following formula: P(choice of LL option) = 1 / (1 + exp(-(intercept + slope*value LL minus SS reward)))
	Intercept and slope are derived from the regression weights in the MGLM for the confidence accuracy task

## Sheet: Figure 2C
		intercept	slope
	low cofidence	3.5	9
	high confidence	5.3	15.8
	The plots show logistic curves based on the following formula: P(choice of LL option) = 1 / (1 + exp(-(intercept + slope*value LL minus SS reward)))
	Intercept and slope are derived from the regression weights in the MGLM for the confidence accuracy task

## Sheet: Figure 2D
	individiual coefficients for DV×Confidence interaction
	theta	sham	gamma
	2.76	1.4	1.64
	2.6	1.38	0.96
	10.01	3.34	8.06
	6.67	3.26	5.35
	1.73	0.34	0.66
	2.57	1.61	1.21
	2.62	1.92	1.81
	2.99	2.42	2.35
	9.24	3.21	7.42
	3.09	2.37	3.1
	7.78	2.73	6.1
	2.33	0.25	1.03
	9.62	3.92	7.9
	2.96	2.22	2.37
	8.14	2.75	5.93
	2.8	1.8	1.62
	4.75	2.57	3.39
	1.89	0.92	1.25
	3.08	1.81	2.22
	10.23	3.44	8.02
	6.86	4.06	5.88
	4.01	2.81	3.43
	1.85	1.74	1.19
	3.8	2.01	2.55
	3.13	1.02	1.49
	0.45	0.3	-0.29
	2.15	1.17	1.56
	3.14	1.3	2.44
	4.09	1.65	2.91
	8.71	2.75	6.64
	2.11	2.65	2.47
	1.62	0.64	0.43
	5.44	3.14	4.89
	4.2	1.65	3.44
	4.43	2.1	3.11
	9.67	3.67	7.53
	3.62	2.99	3.15

## Sheet: Figure 3A
		intercept	slope
	theta	1.9	3.5
	sham	1.3	1.4
	gamma	-0.7	3.3
	The plots show logistic curves based on the following formula: P(commitment choice) = 1 / (1 + exp(-(intercept + slope*risk of preference reversals)))
	Intercept and slope are derived from the regression weights in the MGLM for the precommitment task

## Sheet: Figure 3B
	individiual coefficients for Reversal risk
	theta	sham	gamma
	3.58	1.43	-0.7
	-0.29	-0.65	1.1
	11.64	6.06	3.53
	6.28	2.63	2.66
	1.36	-0.88	2.3
	0.05	-0.99	-0.41
	0.71	0.24	0.69
	0.24	-1.11	-0.97
	16.77	9.08	4.59
	0.96	-0.18	-0.1
	11.2	5.97	3.39
	-1.7	-1.56	-1.9
	14.33	7.74	4.48
	-2.01	-1.61	1.98
	15.66	8.54	4.11
	-2.67	-1.9	0.92
	3.86	1.6	2.62
	3.71	0.82	0.37
	-1.7	-1.72	-0.34
	5.43	2.1	2.25
	14.01	7.76	3.02
	-1.17	-1.24	-0.15
	1.41	-0.14	1.37
	-0.08	0	-0.46
	-1.23	-0.92	0.92
	1.87	1	2.43
	-3.14	-2.44	-0.57
	1.45	0.28	0.36
	0	-0.64	0.82
	13.61	7.31	4.44
	17.55	9.32	3.81
	-11.92	-7.56	-2.36
	-0.41	-0.5	0.91
	-1.58	-1.55	-0.31
	-6.52	-3.68	-1.43
	3.88	2.02	2.07
	-2.79	-1.8	-0.35

## Sheet: Figure 3C
	scatter plot for sham tacs
	Confidence×DV	Reversal risk
	1.4	1.43
	1.38	-0.65
	3.34	6.06
	3.26	2.63
	0.34	-0.88
	1.61	-0.99
	1.92	0.24
	2.42	-1.11
	3.21	9.08
	2.37	-0.18
	2.73	5.97
	0.25	-1.56
	3.92	7.74
	2.22	-1.61
	2.75	8.54
	1.8	-1.9
	2.57	1.6
	0.92	0.82
	1.81	-1.72
	3.44	2.1
	4.06	7.76
	2.81	-1.24
	1.74	-0.14
	2.01	0
	1.02	-0.92
	0.3	1
	1.17	-2.44
	1.3	0.28
	1.65	-0.64
	2.75	7.31
	2.65	9.32
	0.64	-7.56
	3.14	-0.5
	1.65	-1.55
	2.1	-3.68
	3.67	2.02
	2.99	-1.8

## Sheet: Figure 3D
	scatter plot for theta versus sham tacs
	Confidence×DV	Reversal risk
	1.36	2.15
	1.23	0.36
	6.67	5.59
	3.41	3.64
	1.39	2.24
	0.96	1.04
	0.7	0.47
	0.57	1.35
	6.03	7.69
	0.72	1.13
	5.05	5.23
	2.08	-0.14
	5.7	6.59
	0.74	-0.4
	5.39	7.12
	1	-0.78
	2.17	2.26
	0.96	2.89
	1.27	0.02
	6.79	3.33
	2.8	6.25
	1.2	0.07
	0.12	1.55
	1.79	-0.08
	2.1	-0.31
	0.15	0.87
	0.98	-0.69
	1.84	1.17
	2.44	0.64
	5.96	6.3
	-0.54	8.23
	0.98	-4.36
	2.3	0.08
	2.55	-0.03
	2.33	-2.84
	6	1.86
	0.63	-0.98
